# Supplementary material for: Ethanol toxicity differs depending on the time of day
Source: PLoS One. 2018 Jan 2;13(1):e0190406. doi: 10.1371/journal.pone.0190406 (PMC5749790; doi:10.1371/journal.pone.0190406)
Supplement: S1 File — Mortality rate for zebrafish larvae exposed to 4% ethanol for 1 h at ZT2, 6, 10, 14 and 18. Data are shown as the mean ± SE (n = 60 larvae/ZT). (XLSX) [file pone.0190406.s001.xlsx]

## Sheet: Mortality 4% Ethanol
ZT	Replicate	Mortality	Percentage	Mean	SD	SE
2	1 (n=10)	0	0
	2 (n=10)	0	0						ZT	Mean	SE
	3 (n=10)	1	10						ZT2	1.66667	1.66667
	4 (n=10)	0	0						ZT6	8.33333	4.01386
	5 (n=10)	0	0						ZT10	6.66667	3.33333
	6 (n=10)	0	0	1.66667	4.08248	1.66667			ZT14	1.66667	1.66667
6	1 (n=10)	0	0						ZT18	3.33333	3.33333
	2 (n=10)	2	20
	3 (n=10)	2	20
	4 (n=10)	0	0
	5 (n=10)	1	10
	6 (n=10)	0	0	8.33333	9.83192	4.01386
10	1 (n=10)	0	0
	2 (n=10)	0	0
	3 (n=10)	0	0
	4 (n=10)	2	20
	5 (n=10)	1	10
	6 (n=10)	1	10	6.66667	8.16497	3.33333
14	1 (n=10)	0	0
	2 (n=10)	0	0
	3 (n=10)	0	0
	4 (n=10)	1	10
	5 (n=10)	0	0
	6 (n=10)	0	0	1.66667	4.08248	1.66667
18	1 (n=10)	0	0
	2 (n=10)	0	0
	3 (n=10)	2	20
	4 (n=10)	0	0
	5 (n=10)	0	0
	6 (n=10)	0	0	3.33333	8.16497	3.33333
